# Supplementary material for: Environmental Substances Associated with Chronic Obstructive Pulmonary Disease—A Scoping Review
Source: Int J Environ Res Public Health. 2022 Mar 25;19(7):3945. doi: 10.3390/ijerph19073945 (PMC8997594; doi:10.3390/ijerph19073945)
Supplement: Supplementary file 1 [file ijerph-19-03945-s001.zip]

Archive with 1 entries (1 files):
- ijerph-1600190-supplementary.pdf
